# Supplementary material for: The Role of Amide Proton Transfer (APT)-Weighted Imaging in Glioma: Assessment of Tumor Grading, Molecular Profile and Survival in Different Tumor Components
Source: Cancers (Basel). 2024 Aug 29;16(17):3014. doi: 10.3390/cancers16173014 (PMC11394364; doi:10.3390/cancers16173014)
Supplement: Supplementary file 1 [file cancers-16-03014-s001.zip]

Archive with 1 entries (1 files):
- cancers-3128702-supplementary.pdf
